# Supplementary material for: Pillar Growth by Focused Electron Beam-Induced Deposition Using a Bimetallic Precursor as Model System: High-Energy Fragmentation vs. Low-Energy Decomposition
Source: Nanomaterials (Basel). 2023 Nov 6;13(21):2907. doi: 10.3390/nano13212907 (PMC10647607; doi:10.3390/nano13212907)
Supplement: Supplementary file 1 [file nanomaterials-13-02907-s001.zip]

Archive with 1 entries (1 files):
- nanomaterials-2627993-supplementary.pdf
